# Supplementary material for: Colorimetric Detection of Urease-Producing Microbes Using an Ammonia-Responsive Flexible Film Sensor
Source: Biosensors (Basel). 2022 Oct 17;12(10):886. doi: 10.3390/bios12100886 (PMC9599750; doi:10.3390/bios12100886)
Supplement: Supplementary file 1 [file biosensors-12-00886-s001.zip]

Archive with 1 entries (1 files):
- biosensors-1913525-supplementary.pdf
